# Supplementary material for: The Relationship Between Physical Activity, Sleep, and Hallucinations in Adults with Charles Bonnet Syndrome
Source: Vision (Basel). 2026 Jul 5;10(3):40. doi: 10.3390/vision10030040 (PMC13398291; doi:10.3390/vision10030040)
Supplement: Supplementary file 1 [file vision-10-00040-s001.zip]

Archive with 1 entries (1 files):
- vision-4380459-supplementary.pdf
